# Supplementary material for: MIIP downregulation drives colorectal cancer progression through inducing peri-cancerous adipose tissue browning
Source: Cell Biosci. 2024 Jan 20;14:12. doi: 10.1186/s13578-023-01179-0 (PMC10800076; doi:10.1186/s13578-023-01179-0)
Supplement: Supplementary file 2 — Additional file 2: Supplementary Tables. [file 13578_2023_1179_MOESM2_ESM.xlsx]

## Sheet: Table S1
Table S1. Secretory protein analysis in conditioned medium form HCT116-MIIP+/- cells (Case) versus MIIP+/+ cells (Control). Only proteins with log2(Fold Change) > 1 are listed.
Proteins	log2(Fold Change)
sp|P13497|BMP1	2.1233
sp|P25311|ZA2G	2.0231
sp|Q86X29|LSR	1.98433
sp|P18065|IBP2	1.92592
sp|Q8N2S1|LTBP4	1.86336
sp|Q99988|GDF15	1.82726
sp|Q5JR12|PPM1J	1.7377
sp|P98172|EFNB1	1.67916
sp|P24347|MMP11	1.62455
sp|Q14766|LTBP1	1.60274
sp|P16233|LIPP	1.57721
sp|P35749|MYH11	1.57284
sp|Q53HC5|KLH26	1.51071
sp|P28065|PSB9	1.50354
sp|Q16674|MIA	1.49651
sp|Q96CG8|CTHR1	1.48782
sp|P02458|CO2A1	1.46971
sp|Q02487|DSC2	1.44854
sp|P04054|PA21B	1.44573
sp|Q9H6N6|MYH16	1.44098
sp|P61769|B2MG	1.43684
sp|P49862|KLK7	1.42245
sp|Q9H2G4|TSYL2	1.39914
sp|P21741|MK	1.393
sp|P48745|CCN3	1.38195
sp|P55001|MFAP2	1.36556
sp|P08572|CO4A2	1.33438
sp|Q7Z7M9|GALT5	1.32269
sp|Q15198|PGFRL	1.30673
sp|Q9H8Y8|GORS2	1.28278
sp|O75509|TNR21	1.27806
sp|P61916|NPC2	1.27732
sp|P21583|SCF	1.26937
sp|P20827|EFNA1	1.26417
sp|P05997|CO5A2	1.2443
sp|Q8TE99|PXYP1	1.24201
sp|P09486|SPRC	1.2414
sp|Q08174|PCDH1	1.2406
sp|Q08397lsr|LOXL1	1.23228
sp|Q9H2A7|CXL16	1.22561
sp|O00560|SDCB1	1.22246
sp|Q8NCW0|KREM2	1.2172
sp|Q9H477|RBSK	1.20637
sp|P10321|HLAC	1.20434
sp|P16035|TIMP2	1.19968
sp|Q14703|MBTP1	1.17952
sp|P02461|CO3A1	1.16064
sp|P11047|LAMC1	1.15842
sp|P19012|K1C15	1.15332
sp|P15151|PVR	1.15267
sp|P04156|PRIO	1.14805
sp|O15240|VGF	1.13911
sp|P41271|NBL1	1.1369
sp|O43447|PPIH	1.13249
sp|Q7Z5H4|VN1R5	1.12461
sp|Q8IXT5|RB12B	1.12014
sp|P01344|IGF2	1.11779
sp|Q9Y5Y6|ST14	1.10765
sp|Q99983|OMD	1.10461
sp|P12110|CO6A2	1.10247
sp|O94907|DKK1	1.09268
sp|P15814|IGLL1	1.07354
sp|O94985|CSTN1	1.06617
sp|Q86UD1|OAF	1.05853
sp|P08123|CO1A2	1.05713
sp|Q9P0K1|ADA22	1.05369
sp|O60243|H6ST1	1.05027
sp|Q86YA3|ZGRF1	1.04937
sp|Q86Y38|XYLT1	1.04915
sp|Q96PD2|DCBD2	1.04888
sp|Q14624|ITIH4	1.04442
sp|O75581|LRP6	1.03628
sp|Q9H9K5|MER34	1.03203
sp|O75197|LRP5	1.01733
sp|Q99574|NEUS	1.01673
sp|P10646|TFPI1	1.01598
sp|O75179|ANR17	1.00951
sp|Q9P273|TEN3	1.00774
sp|Q86UN3|R4RL2	1.00723
sp|P15086|CBPB1	1.00651

## Sheet: Table S2
Table S2. Mass spectrometry analysis of MIIP-containing protein complex
Band	Identified proteins	Peptides
~58 kDa	MIIP (including tags)	AASESSLESSSSYNSETPSTPETSSTSLSTSCPR
		DQQGPGTLAQPAHVR
		EECICSHPEPQLPGLR
		ESSGSGVEEDHECVYCYR
		ETNKEECICSHPEPQLPGLR
		LFPVPVDPGTPCR
		QLWVGQDAVR
		SFDASDTLALPR
		SILAQQSK
		SSVWGPPDACR
~40 kDa	AZGP1 (glycosylated)	AGEVQEPELR
		AYLEEECPATLR
		CLAYDFYPGK
		QDPPSVVVTSHQAPGEK
		QVEGMEDWK
		WEAEPVYVQR

## Sheet: Table S3
Table S3. Relative intensity, modification sites, and glycan composition of N-glycosylated proteins in MIIP overexpressing cells (Case) versus Empty Vector cells (Control). The top 15 proteins whose modification intensity decreased (Fold Change < 1) are listed.
Protein	Site	Glycan(H,N,A,F,pH)	Average_Control	Average_Case	Fold Change	log2(Fold Change)
sp|P11279|LAMP1_HUMAN	322	[9 2 0 0 0]	0.00976998	0.000504729	0.0516612	-4.27477
sp|P25311|ZA2G_HUMAN	259	[9 2 0 0 0]	0.0261766	0.00388755	0.148512	-2.75134
sp|Q32P28|P3H1_HUMAN	467	[6 2 0 0 0]	0.000686549	0.000206248	0.300412	-1.73499
sp|O60637|TSN3_HUMAN	167	[5 4 0 0 0]	0.000354398	0.00011689	0.329828	-1.60021
sp|Q4AC94|C2CD3_HUMAN	228	[6 2 0 0 0]	0.000932017	0.000363867	0.390408	-1.35695
sp|Q9Y4L1|HYOU1_HUMAN	830	[6 2 0 0 0]	0.00101978	0.000403292	0.395468	-1.33837
sp|P06756|ITAV_HUMAN	74	[8 2 0 0 0]	0.000557061	0.000223419	0.401068	-1.31808
sp|P26006|ITA3_HUMAN	265	[9 2 0 0 0]	0.00272007	0.00111627	0.410382	-1.28496
sp|Q9HDC9|APMAP_HUMAN	160	[5 2 0 0 0]	0.000528214	0.000222983	0.422145	-1.24419
sp|O95302|FKBP9_HUMAN	286	[3 6 0 0 0]	0.0222003	0.00938588	0.422781	-1.24202
sp|P07602|SAP_HUMAN	426	[4 2 0 0 0]	0.0248184	0.0116142	0.467967	-1.09552
sp|P50454|SERPH_HUMAN	120	[7 2 0 0 0]	0.00474356	0.00222094	0.468201	-1.0948
sp|P26006|ITA3_HUMAN	86	[7 6 0 2 0]	0.000884969	0.000424154	0.479287	-1.06104
sp|Q9BYK8|HELZ2_HUMAN	2275	[9 2 0 0 0]	0.000806799	0.000395322	0.489988	-1.02918
sp|Q9UBV2|SE1L1_HUMAN	608	[5 3 1 1 0]	0.000228712	0.000113396	0.4958	-1.01217

## Sheet: Table S4
Table S4. Oligos used in Miip specific-shRNA vector construction
	Forward primer	Reverse primer
Miip-shRNA1	TGGGTCAAACTTGGATTGTAGCTTCAAGAGAGCTACAATCCAAGTTTGACCCTTTTTTC	TCGAGAAAAAAGGGTCAAACTTGGATTGTAGCTCTCTTGAAGCTACAATCCAAGTTTGACCCA
Miip-shRNA2	TGCCTGGTATGTCAAGTTCAACTTTCAAGAGAAGTTGAACTTGACATACCAGGTTTTTTC	TCGAGAAAAAACCTGGTATGTCAAGTTCAACTTCTCTTGAAAGTTGAACTTGACATACCAGGCA

## Sheet: Table S5
Table S5. Clinicopathological characteristics of 23 CRC patients
Patient (Case) No.	Age	Sex	Procedure	Stage	TNM	Grade
1	58	M	Surgical resection	Ⅱ A	T3 N0 M0	2
2	51	M	Surgical resection	Ⅱ A	T3 N0 M0	2
3	59	F	Surgical resection	Ⅰ	T1 N0 M0	2
4	53	F	Surgical resection	Ⅰ	T2 N0 M0	1
5	59	M	Surgical resection	Ⅱ B	T4a N0 M0	2
6	48	M	Surgical resection	Ⅲ B	T3 N1 M0	2
7	64	M	Surgical resection	Ⅲ B	T2 N2a M0	3
8	68	M	Surgical resection	Ⅰ	T2 N0 M0	2
9	59	F	Surgical resection	Ⅰ	T1 N0 M0	1
10	54	F	Surgical resection	Ⅲ B	T4a N1 M0	2
11	70	F	Surgical resection	Ⅱ B	T4a N0 M0	2
12	83	F	Surgical resection	Ⅰ	T2 N0 M0	2
13	55	M	Surgical resection	Ⅱ A	T3 N0 M0	3
14	49	M	Surgical resection	Ⅰ	T2 N0 M0	3
1’	71	F	Surgical resection	Ⅱ A	T3 N0 M0	2
2’	73	M	Surgical resection	II A	T3 N0 M0	3
3’	46	M	Surgical resection	Ⅱ A	T3 N0 M0	1
4’	58	M	Surgical resection	Ⅲ A	T2 N1 M0	3
5’	64	M	Surgical resection	Ⅱ B	T4a N0 M0	3
6’	56	F	Surgical resection	I	T2 N0 M0	1
7’	43	M	Surgical resection	ⅡI B	T3 N1 M0	2
8’	52	M	Surgical resection	Ⅱ B	T4a N0 M0	3
9’	59	M	Surgical resection	Ⅱ A	T3 N0 M0	2

## Sheet: Table S6
Table S6. Genes name and primers used in qRT-PCR
Gene Name	Forward primer	Reverse primer
MIIP	ATACCTGGGCTATGACTGGATT	AGTACACGCATTCATGGTCTTC
Miip (Mus musculus)	CAGGGTGAGCATCCCCCTAT	GCCGAGGCAAAGCTAGAGTG
UCP1	CAATCACCGCTGTGGTAAAAAC	GTAGAGGCCGATCCTGAGAGA
PPARGC1A	TCTGAGTCTGTATGGAGTGACAT	CCAAGTCGTTCACATCTAGTTCA
DIO2	AGCAGACTACTGGTCTACTCAC	CACAGACTAATTTGCCTTGGGA
TNFRSF9	TCCACCAGCAATGCAGAGTG	CCAAAGCAACAGTCTTTACAACC
TBX1	ACGACAACGGCCACATTATTC	CCTCGGCATATTTCTCGCTATCT
PLIN1	CCATGTCCCTATCAGATGCCC	CTGGTGGGTTGTCGATGTC
ADIPOQ	TGCTGGGAGCTGTTCTACTG	TACTCCGGTTTCACCGATGTC
LEP	TGCCTTCCAGAAACGTGATCC	CTCTGTGGAGTAGCCTGAAGC
TNF	CCTCTCTCTAATCAGCCCTCTG	GAGGACCTGGGAGTAGATGAG
IL6	ACTCACCTCTTCAGAACGAATTG	CCATCTTTGGAAGGTTCAGGTTG
AZGP1	TACAACGACAGTAACGGGTCT	TATTTCCAGAATGCTCCGCTG
Azgp1 (Mus musculus)	AGCAAAGGTTTTCCGAGGTTT	GAGACCCTGTAGTGTCCTTGTAA
STT3A	TTGGGACGAATCATTGGAGGA	GTAAGGTGGTACGTGACGATG
STT3B	TGTTCCTTGCACCAACTTTTAGC	CTACTGACCGAGATATGTAGCCT
Stt3a (Mus musculus)	TGTCGATGGCTGCTGTGTTAT	CAGAAACCGGGTAGTCCGAT
Stt3b (Mus musculus)	ATCCACGAGTTCGACCCGT	ACCATGCTCTTTCATCAAACCA
CD36	CTTTGGCTTAATGAGACTGGGAC	GCAACAAACATCACCACACCA
FABP4	ACTGGGCCAGGAATTTGACG	CTCGTGGAAGTGACGCCTT
ACADL	TGCAATAGCAATGACAGAGCC	CGCAACTACAATCACAACATCAC
ACADM	TGGATAACCAACGGAGGAAAAG	CTGGGGTATCTGCTTCCACA
ACOX1	AATCGGGACCCATAAGCCTTT	GGGAATACGATGGTTGTCCATTT
CPT1A	ATCAATCGGACTCTGGAAACGG	TCAGGGAGTAGCGCATGGT
CPT1B	GCGCCCCTTGTTGGATGAT	CCACCATGACTTGAGCACCAG
MCT1	GGTGGAGGTCCTATCAGCAGT	CAGAAAGAAGCTGCAATCAAG
MCT4	CCATGCTCTACGGGACAGG	GCTTGCTGAAGTAGCGGTT
LDHA	TTGACCTACGTGGCTTGGAAG	GGTAACGGAATCGGGCTGAAT
LDHB	CCTCAGATCGTCAAGTACAGTCC	ATCACGCGGTGTTTGGGTAAT
ACTB	CATGTACGTTGCTATCCAGGC	CTCCTTAATGTCACGCACGAT
Actb (Mus musculus)	GACGGCCAGGTCATCACTATTG	AGGAAGGCTGGAAAAGAGCC
